# Supplementary material for: Urine Hydrogen Peroxide Levels and Their Relation to Outcome in Patients with Sepsis, Septic Shock, and Major Burn Injury
Source: Biomedicines. 2022 Apr 5;10(4):848. doi: 10.3390/biomedicines10040848 (PMC9030456; doi:10.3390/biomedicines10040848)
Supplement: Supplementary file 1 [file biomedicines-10-00848-s001.zip]

Archive with 1 entries (1 files):
- biomedicines-1673410-supplementary.pdf
